# Supplementary material for: Taurine-Based Hybrid Drugs as Potential Anticancer Therapeutic Agents: In Vitro, In Vivo Evaluations
Source: Pharmaceuticals (Basel). 2025 Jul 18;18(7):1056. doi: 10.3390/ph18071056 (PMC12300679; doi:10.3390/ph18071056)
Supplement: Supplementary file 1 [file pharmaceuticals-18-01056-s001.zip]

Archive with 1 entries (1 files):
- pharmaceuticals-3708041-supplementary.pdf
